# Supplementary material for: Innovation in Evaluating the Impact of Integrated Service-Delivery: The Integra Indexes of HIV and Reproductive Health Integration
Source: PLoS One. 2016 Jan 22;11(1):e0146694. doi: 10.1371/journal.pone.0146694 (PMC4723242; doi:10.1371/journal.pone.0146694)
Supplement: S2 Table — (XLS) [file pone.0146694.s002.xls]

## Sheet: Sheet1
		Index 1: Functional			Index 2: Structural
		Integrated service delivery			Structural integration
	Facility ranking	2009	2012		2009	2012
Kenya	1	7.007	7.589		3.492	3.414
	2	5.419	3.252		5.755	4.75
	3	5.202	3.908		3.33	3.279
	4	4.742	3.222		3.831	3.161
	5	4.593	4.362		3.786	3.516
	6	4.591	3.252		3.961	4.563
	7	4.516	3.472		4.995	4.636
	8	4.322	3.596		4.438	4.9
	9	4.32	4.539		4.998	5.217
	10	4.128	3.656		4.002	3.668
	11	4.079	3.462		4.72	4.959
	12	4.056	4.012		4.848	4.613
	13	4.022	3.437		3.498	3.446
	14	4.002	6.488		3.174	3.665
	15	3.986	3.658		2.677	3.41
	16	3.96	3.336		3.79	3.406
	17	3.888	3.701		3.153	3.672
	18	3.79	3.257		3.705	3.657
	19	3.539	3.659		3.335	3.143
	20	3.222	3.375		3.465	3.417
	21	3.185	3.224		4.783	4.486
	22	3.175	5.985		5.212	3.999
	23	3.117	3.966		3.398	3.13
	24	3.001	3.258		4.896	5.137
	25	2.866	3.343		4.196	3.899
	26	2.833	3.427		4.791	4.502
	27	2.759	3.361		5.449	4.633
	28	2.754	3.737		4.673	4.531
	29	2.747	3.33		3.573	3.694
	30	2.724	3.28		2.911	3.8
Swaziland	1	5.187	4.849		3.305	3.686
	2	5.043	4.006		4.076	3.882
	3	5.022	4.344		4.843	4.065
	4	5.015	4.057		2.829	3.146
	5	4.629	4.656		3.055	3.069
	6	3.744	5.605		6.01	6.077
	7	3.678	5.077		3.233	4.044
	8	3.623	4.457		5.3	1.408
	9	3.479	3.761		3.371	3.49
	10	3.437	4.654		3.289	3.473
